# Supplementary material for: Unveiling the Potential of Lactic Acid Bacteria from Serbian Goat Cheese
Source: Foods. 2024 Jun 28;13(13):2065. doi: 10.3390/foods13132065 (PMC11241559; doi:10.3390/foods13132065)
Supplement: Supplementary file 1 [file foods-13-02065-s001.zip]

Archive with 1 entries (1 files):
- foods-3070518-supplementary.pdf
